# Supplementary material for: Lycii radicis cortex alleviates fibrosis in hiPSC-derived multilineage hepatic organoids via the cAMP-PKA pathway
Source: Front Pharmacol. 2025 Nov 25;16:1730255. doi: 10.3389/fphar.2025.1730255 (PMC12687450; doi:10.3389/fphar.2025.1730255)
Supplement: Supplementary file 2 [file Supplementaryfile1.zip]

Archive with 5 entries (5 files):
- Figure S5.tif
- Figure S1.tif
- Figure S2.tif
- Figure S3.tif
- Figure S4.tif
